# Supplementary material for: CRISPR Editing Enables Consequential Tag-Activated MicroRNA-Mediated Endogene Deactivation
Source: Int J Mol Sci. 2022 Jan 19;23(3):1082. doi: 10.3390/ijms23031082 (PMC8834719; doi:10.3390/ijms23031082)
Supplement: Supplementary file 1 [file ijms-23-01082-s001.zip]

Archive with 1 entries (1 files):
- ijms-1538827-supplementary.pdf
